# Supplementary material for: Comparative genomic analysis of monosporidial and monoteliosporic cultures for unraveling the complexity of molecular pathogenesis of Tilletia indica pathogen of wheat
Source: Sci Rep. 2019 Jun 3;9:8185. doi: 10.1038/s41598-019-44464-0 (PMC6547692; doi:10.1038/s41598-019-44464-0)
Supplement: Supplementary file 1 — Supplementary Data 3 [file 41598_2019_44464_MOESM1_ESM.xlsx]

## Sheet: Additional file 3
Supplementary Data 3
Supplementary Data 3: TiK_1 genes having secretory signals in T. indica genome.
sequence-name	source	feature	start	end	score	signal peptides
g15	SignalP-4.1	SIGNAL	1	18	0.836	YES
g36	SignalP-4.1	SIGNAL	1	22	0.713	YES
g83	SignalP-4.1	SIGNAL	1	33	0.576	YES
g110	SignalP-4.1	SIGNAL	1	25	0.801	YES
g113	SignalP-4.1	SIGNAL	1	23	0.627	YES
g124	SignalP-4.1	SIGNAL	1	19	0.803	YES
g135	SignalP-4.1	SIGNAL	1	18	0.492	YES
g164	SignalP-4.1	SIGNAL	1	15	0.478	YES
g193	SignalP-4.1	SIGNAL	1	19	0.81	YES
g194	SignalP-4.1	SIGNAL	1	19	0.871	YES
g198	SignalP-4.1	SIGNAL	1	25	0.789	YES
g207	SignalP-4.1	SIGNAL	1	20	0.879	YES
g228	SignalP-4.1	SIGNAL	1	15	0.673	YES
g308	SignalP-4.1	SIGNAL	1	19	0.707	YES
g334	SignalP-4.1	SIGNAL	1	17	0.888	YES
g356	SignalP-4.1	SIGNAL	1	26	0.78	YES
g357	SignalP-4.1	SIGNAL	1	21	0.852	YES
g402	SignalP-4.1	SIGNAL	1	19	0.785	YES
g407	SignalP-4.1	SIGNAL	1	27	0.878	YES
g411	SignalP-4.1	SIGNAL	1	21	0.728	YES
g413	SignalP-4.1	SIGNAL	1	26	0.755	YES
g419	SignalP-4.1	SIGNAL	1	20	0.831	YES
g424	SignalP-4.1	SIGNAL	1	18	0.699	YES
g436	SignalP-4.1	SIGNAL	1	40	0.723	YES
g455	SignalP-4.1	SIGNAL	1	17	0.836	YES
g457	SignalP-4.1	SIGNAL	1	18	0.838	YES
g464	SignalP-4.1	SIGNAL	1	19	0.837	YES
g466	SignalP-4.1	SIGNAL	1	22	0.819	YES
g468	SignalP-4.1	SIGNAL	1	19	0.837	YES
g474	SignalP-4.1	SIGNAL	1	26	0.812	YES
g475	SignalP-4.1	SIGNAL	1	20	0.78	YES
g493	SignalP-4.1	SIGNAL	1	22	0.683	YES
g511	SignalP-4.1	SIGNAL	1	20	0.463	YES
g541	SignalP-4.1	SIGNAL	1	24	0.847	YES
g554	SignalP-4.1	SIGNAL	1	22	0.807	YES
g571	SignalP-4.1	SIGNAL	1	23	0.859	YES
g578	SignalP-4.1	SIGNAL	1	22	0.721	YES
g644	SignalP-4.1	SIGNAL	1	20	0.765	YES
g666	SignalP-4.1	SIGNAL	1	22	0.916	YES
g673	SignalP-4.1	SIGNAL	1	44	0.462	YES
g720	SignalP-4.1	SIGNAL	1	20	0.495	YES
g733	SignalP-4.1	SIGNAL	1	20	0.846	YES
g741	SignalP-4.1	SIGNAL	1	21	0.762	YES
g742	SignalP-4.1	SIGNAL	1	17	0.92	YES
g748	SignalP-4.1	SIGNAL	1	23	0.725	YES
g754	SignalP-4.1	SIGNAL	1	17	0.874	YES
g765	SignalP-4.1	SIGNAL	1	21	0.761	YES
g766	SignalP-4.1	SIGNAL	1	18	0.635	YES
g783	SignalP-4.1	SIGNAL	1	18	0.676	YES
g820	SignalP-4.1	SIGNAL	1	17	0.767	YES
g821	SignalP-4.1	SIGNAL	1	17	0.766	YES
g832	SignalP-4.1	SIGNAL	1	17	0.553	YES
g837	SignalP-4.1	SIGNAL	1	20	0.923	YES
g847	SignalP-4.1	SIGNAL	1	22	0.837	YES
g849	SignalP-4.1	SIGNAL	1	22	0.805	YES
g867	SignalP-4.1	SIGNAL	1	19	0.81	YES
g893	SignalP-4.1	SIGNAL	1	19	0.818	YES
g899	SignalP-4.1	SIGNAL	1	26	0.563	YES
g901	SignalP-4.1	SIGNAL	1	25	0.891	YES
g938	SignalP-4.1	SIGNAL	1	24	0.852	YES
g940	SignalP-4.1	SIGNAL	1	20	0.549	YES
g941	SignalP-4.1	SIGNAL	1	18	0.547	YES
g996	SignalP-4.1	SIGNAL	1	23	0.786	YES
g1005	SignalP-4.1	SIGNAL	1	21	0.794	YES
g1020	SignalP-4.1	SIGNAL	1	33	0.814	YES
g1035	SignalP-4.1	SIGNAL	1	28	0.934	YES
g1037	SignalP-4.1	SIGNAL	1	21	0.776	YES
g1039	SignalP-4.1	SIGNAL	1	18	0.586	YES
g1040	SignalP-4.1	SIGNAL	1	18	0.667	YES
g1048	SignalP-4.1	SIGNAL	1	26	0.868	YES
g1053	SignalP-4.1	SIGNAL	1	20	0.772	YES
g1076	SignalP-4.1	SIGNAL	1	20	0.815	YES
g1090	SignalP-4.1	SIGNAL	1	19	0.875	YES
g1091	SignalP-4.1	SIGNAL	1	24	0.469	YES
g1106	SignalP-4.1	SIGNAL	1	16	0.585	YES
g1111	SignalP-4.1	SIGNAL	1	21	0.879	YES
g1153	SignalP-4.1	SIGNAL	1	23	0.87	YES
g1154	SignalP-4.1	SIGNAL	1	21	0.894	YES
g1155	SignalP-4.1	SIGNAL	1	21	0.783	YES
g1178	SignalP-4.1	SIGNAL	1	20	0.539	YES
g1180	SignalP-4.1	SIGNAL	1	20	0.539	YES
g1199	SignalP-4.1	SIGNAL	1	35	0.61	YES
g1216	SignalP-4.1	SIGNAL	1	21	0.544	YES
g1222	SignalP-4.1	SIGNAL	1	19	0.731	YES
g1242	SignalP-4.1	SIGNAL	1	19	0.797	YES
g1258	SignalP-4.1	SIGNAL	1	26	0.523	YES
g1259	SignalP-4.1	SIGNAL	1	16	0.552	YES
g1260	SignalP-4.1	SIGNAL	1	19	0.867	YES
g1261	SignalP-4.1	SIGNAL	1	20	0.747	YES
g1262	SignalP-4.1	SIGNAL	1	19	0.867	YES
g1263	SignalP-4.1	SIGNAL	1	16	0.613	YES
g1295	SignalP-4.1	SIGNAL	1	26	0.597	YES
g1298	SignalP-4.1	SIGNAL	1	19	0.812	YES
g1314	SignalP-4.1	SIGNAL	1	28	0.796	YES
g1319	SignalP-4.1	SIGNAL	1	20	0.886	YES
g1337	SignalP-4.1	SIGNAL	1	21	0.714	YES
g1360	SignalP-4.1	SIGNAL	1	30	0.453	YES
g1377	SignalP-4.1	SIGNAL	1	33	0.758	YES
g1397	SignalP-4.1	SIGNAL	1	18	0.917	YES
g1413	SignalP-4.1	SIGNAL	1	28	0.49	YES
g1415	SignalP-4.1	SIGNAL	1	21	0.779	YES
g1440	SignalP-4.1	SIGNAL	1	18	0.471	YES
g1463	SignalP-4.1	SIGNAL	1	22	0.584	YES
g1490	SignalP-4.1	SIGNAL	1	33	0.691	YES
g1524	SignalP-4.1	SIGNAL	1	24	0.759	YES
g1530	SignalP-4.1	SIGNAL	1	24	0.742	YES
g1536	SignalP-4.1	SIGNAL	1	24	0.759	YES
g1598	SignalP-4.1	SIGNAL	1	45	0.692	YES
g1609	SignalP-4.1	SIGNAL	1	17	0.511	YES
g1627	SignalP-4.1	SIGNAL	1	27	0.891	YES
g1630	SignalP-4.1	SIGNAL	1	22	0.848	YES
g1634	SignalP-4.1	SIGNAL	1	22	0.848	YES
g1640	SignalP-4.1	SIGNAL	1	25	0.793	YES
g1647	SignalP-4.1	SIGNAL	1	23	0.69	YES
g1650	SignalP-4.1	SIGNAL	1	20	0.792	YES
g1651	SignalP-4.1	SIGNAL	1	22	0.871	YES
g1667	SignalP-4.1	SIGNAL	1	30	0.53	YES
g1678	SignalP-4.1	SIGNAL	1	21	0.802	YES
g1680	SignalP-4.1	SIGNAL	1	17	0.851	YES
g1682	SignalP-4.1	SIGNAL	1	16	0.518	YES
g1704	SignalP-4.1	SIGNAL	1	19	0.911	YES
g1721	SignalP-4.1	SIGNAL	1	29	0.678	YES
g1754	SignalP-4.1	SIGNAL	1	22	0.895	YES
g1760	SignalP-4.1	SIGNAL	1	21	0.636	YES
g1767	SignalP-4.1	SIGNAL	1	25	0.876	YES
g1802	SignalP-4.1	SIGNAL	1	16	0.679	YES
g1819	SignalP-4.1	SIGNAL	1	26	0.79	YES
g1838	SignalP-4.1	SIGNAL	1	18	0.804	YES
g1848	SignalP-4.1	SIGNAL	1	20	0.917	YES
g1849	SignalP-4.1	SIGNAL	1	21	0.791	YES
g1850	SignalP-4.1	SIGNAL	1	22	0.92	YES
g1852	SignalP-4.1	SIGNAL	1	18	0.854	YES
g1858	SignalP-4.1	SIGNAL	1	25	0.898	YES
g1868	SignalP-4.1	SIGNAL	1	18	0.76	YES
g1870	SignalP-4.1	SIGNAL	1	18	0.845	YES
g1872	SignalP-4.1	SIGNAL	1	17	0.692	YES
g1874	SignalP-4.1	SIGNAL	1	31	0.87	YES
g1887	SignalP-4.1	SIGNAL	1	21	0.804	YES
g1902	SignalP-4.1	SIGNAL	1	29	0.88	YES
g1913	SignalP-4.1	SIGNAL	1	20	0.699	YES
g1918	SignalP-4.1	SIGNAL	1	22	0.769	YES
g1919	SignalP-4.1	SIGNAL	1	19	0.868	YES
g1925	SignalP-4.1	SIGNAL	1	20	0.834	YES
g1939	SignalP-4.1	SIGNAL	1	20	0.798	YES
g1978	SignalP-4.1	SIGNAL	1	28	0.704	YES
g1989	SignalP-4.1	SIGNAL	1	27	0.866	YES
g1993	SignalP-4.1	SIGNAL	1	23	0.889	YES
g1998	SignalP-4.1	SIGNAL	1	17	0.686	YES
g1999	SignalP-4.1	SIGNAL	1	23	0.912	YES
g2002	SignalP-4.1	SIGNAL	1	27	0.608	YES
g2022	SignalP-4.1	SIGNAL	1	14	0.55	YES
g2056	SignalP-4.1	SIGNAL	1	25	0.857	YES
g2060	SignalP-4.1	SIGNAL	1	12	0.469	YES
g2070	SignalP-4.1	SIGNAL	1	20	0.602	YES
g2074	SignalP-4.1	SIGNAL	1	21	0.91	YES
g2084	SignalP-4.1	SIGNAL	1	30	0.875	YES
g2087	SignalP-4.1	SIGNAL	1	30	0.906	YES
g2093	SignalP-4.1	SIGNAL	1	19	0.739	YES
g2094	SignalP-4.1	SIGNAL	1	32	0.816	YES
g2110	SignalP-4.1	SIGNAL	1	21	0.934	YES
g2112	SignalP-4.1	SIGNAL	1	22	0.916	YES
g2113	SignalP-4.1	SIGNAL	1	21	0.784	YES
g2134	SignalP-4.1	SIGNAL	1	23	0.462	YES
g2140	SignalP-4.1	SIGNAL	1	21	0.79	YES
g2141	SignalP-4.1	SIGNAL	1	21	0.656	YES
g2142	SignalP-4.1	SIGNAL	1	26	0.763	YES
g2145	SignalP-4.1	SIGNAL	1	20	0.789	YES
g2146	SignalP-4.1	SIGNAL	1	21	0.502	YES
g2213	SignalP-4.1	SIGNAL	1	24	0.826	YES
g2222	SignalP-4.1	SIGNAL	1	20	0.844	YES
g2223	SignalP-4.1	SIGNAL	1	27	0.734	YES
g2244	SignalP-4.1	SIGNAL	1	26	0.794	YES
g2265	SignalP-4.1	SIGNAL	1	21	0.556	YES
g2267	SignalP-4.1	SIGNAL	1	29	0.778	YES
g2272	SignalP-4.1	SIGNAL	1	22	0.818	YES
g2279	SignalP-4.1	SIGNAL	1	20	0.85	YES
g2280	SignalP-4.1	SIGNAL	1	20	0.832	YES
g2287	SignalP-4.1	SIGNAL	1	21	0.852	YES
g2288	SignalP-4.1	SIGNAL	1	27	0.842	YES
g2370	SignalP-4.1	SIGNAL	1	23	0.784	YES
g2388	SignalP-4.1	SIGNAL	1	44	0.696	YES
g2391	SignalP-4.1	SIGNAL	1	20	0.618	YES
g2404	SignalP-4.1	SIGNAL	1	22	0.793	YES
g2426	SignalP-4.1	SIGNAL	1	19	0.876	YES
g2468	SignalP-4.1	SIGNAL	1	18	0.504	YES
g2474	SignalP-4.1	SIGNAL	1	24	0.72	YES
g2476	SignalP-4.1	SIGNAL	1	24	0.696	YES
g2482	SignalP-4.1	SIGNAL	1	23	0.596	YES
g2488	SignalP-4.1	SIGNAL	1	26	0.896	YES
g2520	SignalP-4.1	SIGNAL	1	19	0.859	YES
g2528	SignalP-4.1	SIGNAL	1	19	0.806	YES
g2531	SignalP-4.1	SIGNAL	1	25	0.861	YES
g2565	SignalP-4.1	SIGNAL	1	19	0.686	YES
g2575	SignalP-4.1	SIGNAL	1	25	0.692	YES
g2587	SignalP-4.1	SIGNAL	1	24	0.825	YES
g2610	SignalP-4.1	SIGNAL	1	23	0.886	YES
g2613	SignalP-4.1	SIGNAL	1	30	0.762	YES
g2639	SignalP-4.1	SIGNAL	1	18	0.555	YES
g2714	SignalP-4.1	SIGNAL	1	18	0.902	YES
g2729	SignalP-4.1	SIGNAL	1	20	0.837	YES
g2744	SignalP-4.1	SIGNAL	1	28	0.819	YES
g2761	SignalP-4.1	SIGNAL	1	22	0.552	YES
g2820	SignalP-4.1	SIGNAL	1	19	0.737	YES
g2856	SignalP-4.1	SIGNAL	1	28	0.831	YES
g2862	SignalP-4.1	SIGNAL	1	28	0.843	YES
g2872	SignalP-4.1	SIGNAL	1	18	0.587	YES
g2875	SignalP-4.1	SIGNAL	1	16	0.596	YES
g2876	SignalP-4.1	SIGNAL	1	16	0.724	YES
g2904	SignalP-4.1	SIGNAL	1	22	0.772	YES
g2906	SignalP-4.1	SIGNAL	1	22	0.825	YES
g2910	SignalP-4.1	SIGNAL	1	22	0.753	YES
g2915	SignalP-4.1	SIGNAL	1	22	0.819	YES
g2916	SignalP-4.1	SIGNAL	1	21	0.72	YES
g2920	SignalP-4.1	SIGNAL	1	23	0.747	YES
g2941	SignalP-4.1	SIGNAL	1	32	0.71	YES
g2942	SignalP-4.1	SIGNAL	1	32	0.621	YES
g2944	SignalP-4.1	SIGNAL	1	23	0.696	YES
g2945	SignalP-4.1	SIGNAL	1	24	0.477	YES
g2951	SignalP-4.1	SIGNAL	1	28	0.873	YES
g2954	SignalP-4.1	SIGNAL	1	18	0.827	YES
g2955	SignalP-4.1	SIGNAL	1	20	0.797	YES
g2994	SignalP-4.1	SIGNAL	1	19	0.812	YES
g2998	SignalP-4.1	SIGNAL	1	18	0.53	YES
g3001	SignalP-4.1	SIGNAL	1	24	0.854	YES
g3023	SignalP-4.1	SIGNAL	1	21	0.487	YES
g3038	SignalP-4.1	SIGNAL	1	30	0.584	YES
g3048	SignalP-4.1	SIGNAL	1	25	0.888	YES
g3069	SignalP-4.1	SIGNAL	1	18	0.86	YES
g3101	SignalP-4.1	SIGNAL	1	18	0.767	YES
g3102	SignalP-4.1	SIGNAL	1	20	0.722	YES
g3121	SignalP-4.1	SIGNAL	1	16	0.772	YES
g3135	SignalP-4.1	SIGNAL	1	19	0.695	YES
g3143	SignalP-4.1	SIGNAL	1	19	0.651	YES
g3187	SignalP-4.1	SIGNAL	1	21	0.887	YES
g3192	SignalP-4.1	SIGNAL	1	35	0.595	YES
g3202	SignalP-4.1	SIGNAL	1	27	0.691	YES
g3209	SignalP-4.1	SIGNAL	1	19	0.576	YES
g3234	SignalP-4.1	SIGNAL	1	25	0.884	YES
g3239	SignalP-4.1	SIGNAL	1	20	0.825	YES
g3240	SignalP-4.1	SIGNAL	1	22	0.818	YES
g3270	SignalP-4.1	SIGNAL	1	17	0.609	YES
g3272	SignalP-4.1	SIGNAL	1	18	0.796	YES
g3274	SignalP-4.1	SIGNAL	1	22	0.798	YES
g3279	SignalP-4.1	SIGNAL	1	23	0.864	YES
g3280	SignalP-4.1	SIGNAL	1	31	0.827	YES
g3283	SignalP-4.1	SIGNAL	1	22	0.816	YES
g3286	SignalP-4.1	SIGNAL	1	22	0.612	YES
g3291	SignalP-4.1	SIGNAL	1	19	0.813	YES
g3303	SignalP-4.1	SIGNAL	1	19	0.616	YES
g3307	SignalP-4.1	SIGNAL	1	22	0.799	YES
g3309	SignalP-4.1	SIGNAL	1	22	0.838	YES
g3311	SignalP-4.1	SIGNAL	1	21	0.895	YES
g3312	SignalP-4.1	SIGNAL	1	22	0.884	YES
g3313	SignalP-4.1	SIGNAL	1	22	0.618	YES
g3345	SignalP-4.1	SIGNAL	1	20	0.694	YES
g3354	SignalP-4.1	SIGNAL	1	21	0.826	YES
g3355	SignalP-4.1	SIGNAL	1	19	0.874	YES
g3360	SignalP-4.1	SIGNAL	1	22	0.741	YES
g3384	SignalP-4.1	SIGNAL	1	26	0.913	YES
g3389	SignalP-4.1	SIGNAL	1	19	0.78	YES
g3390	SignalP-4.1	SIGNAL	1	21	0.88	YES
g3401	SignalP-4.1	SIGNAL	1	22	0.921	YES
g3407	SignalP-4.1	SIGNAL	1	28	0.759	YES
g3408	SignalP-4.1	SIGNAL	1	23	0.921	YES
g3419	SignalP-4.1	SIGNAL	1	25	0.578	YES
g3437	SignalP-4.1	SIGNAL	1	27	0.799	YES
g3465	SignalP-4.1	SIGNAL	1	20	0.876	YES
g3480	SignalP-4.1	SIGNAL	1	34	0.787	YES
g3481	SignalP-4.1	SIGNAL	1	23	0.843	YES
g3488	SignalP-4.1	SIGNAL	1	23	0.493	YES
g3520	SignalP-4.1	SIGNAL	1	19	0.917	YES
g3523	SignalP-4.1	SIGNAL	1	37	0.518	YES
g3542	SignalP-4.1	SIGNAL	1	31	0.786	YES
g3555	SignalP-4.1	SIGNAL	1	22	0.789	YES
g3558	SignalP-4.1	SIGNAL	1	24	0.892	YES
g3559	SignalP-4.1	SIGNAL	1	22	0.849	YES
g3582	SignalP-4.1	SIGNAL	1	22	0.896	YES
g3629	SignalP-4.1	SIGNAL	1	19	0.8	YES
g3637	SignalP-4.1	SIGNAL	1	23	0.836	YES
g3640	SignalP-4.1	SIGNAL	1	23	0.892	YES
g3656	SignalP-4.1	SIGNAL	1	23	0.886	YES
g3661	SignalP-4.1	SIGNAL	1	21	0.908	YES
g3684	SignalP-4.1	SIGNAL	1	33	0.607	YES
g3698	SignalP-4.1	SIGNAL	1	25	0.723	YES
g3716	SignalP-4.1	SIGNAL	1	24	0.458	YES
g3720	SignalP-4.1	SIGNAL	1	22	0.785	YES
g3737	SignalP-4.1	SIGNAL	1	20	0.611	YES
g3755	SignalP-4.1	SIGNAL	1	26	0.726	YES
g3759	SignalP-4.1	SIGNAL	1	19	0.868	YES
g3763	SignalP-4.1	SIGNAL	1	19	0.794	YES
g3764	SignalP-4.1	SIGNAL	1	20	0.864	YES
g3765	SignalP-4.1	SIGNAL	1	21	0.934	YES
g3781	SignalP-4.1	SIGNAL	1	24	0.669	YES
g3793	SignalP-4.1	SIGNAL	1	21	0.768	YES
g3827	SignalP-4.1	SIGNAL	1	23	0.452	YES
g3846	SignalP-4.1	SIGNAL	1	24	0.655	YES
g3852	SignalP-4.1	SIGNAL	1	18	0.792	YES
g3870	SignalP-4.1	SIGNAL	1	22	0.81	YES
g3895	SignalP-4.1	SIGNAL	1	17	0.782	YES
g3912	SignalP-4.1	SIGNAL	1	21	0.764	YES
g3927	SignalP-4.1	SIGNAL	1	16	0.716	YES
g3928	SignalP-4.1	SIGNAL	1	15	0.493	YES
g3934	SignalP-4.1	SIGNAL	1	19	0.769	YES
g4005	SignalP-4.1	SIGNAL	1	22	0.831	YES
g4006	SignalP-4.1	SIGNAL	1	24	0.905	YES
g4013	SignalP-4.1	SIGNAL	1	51	0.521	YES
g4020	SignalP-4.1	SIGNAL	1	29	0.596	YES
g4039	SignalP-4.1	SIGNAL	1	22	0.759	YES
g4085	SignalP-4.1	SIGNAL	1	19	0.748	YES
g4092	SignalP-4.1	SIGNAL	1	23	0.492	YES
g4105	SignalP-4.1	SIGNAL	1	18	0.726	YES
g4111	SignalP-4.1	SIGNAL	1	20	0.809	YES
g4127	SignalP-4.1	SIGNAL	1	26	0.804	YES
g4131	SignalP-4.1	SIGNAL	1	21	0.885	YES
g4137	SignalP-4.1	SIGNAL	1	26	0.885	YES
g4142	SignalP-4.1	SIGNAL	1	21	0.697	YES
g4143	SignalP-4.1	SIGNAL	1	25	0.752	YES
g4144	SignalP-4.1	SIGNAL	1	20	0.769	YES
g4149	SignalP-4.1	SIGNAL	1	19	0.823	YES
g4156	SignalP-4.1	SIGNAL	1	20	0.705	YES
g4170	SignalP-4.1	SIGNAL	1	19	0.559	YES
g4171	SignalP-4.1	SIGNAL	1	19	0.513	YES
g4172	SignalP-4.1	SIGNAL	1	19	0.794	YES
g4173	SignalP-4.1	SIGNAL	1	19	0.721	YES
g4174	SignalP-4.1	SIGNAL	1	17	0.703	YES
g4175	SignalP-4.1	SIGNAL	1	19	0.52	YES
g4176	SignalP-4.1	SIGNAL	1	19	0.797	YES
g4191	SignalP-4.1	SIGNAL	1	19	0.84	YES
g4194	SignalP-4.1	SIGNAL	1	29	0.719	YES
g4196	SignalP-4.1	SIGNAL	1	18	0.791	YES
g4200	SignalP-4.1	SIGNAL	1	22	0.769	YES
g4209	SignalP-4.1	SIGNAL	1	20	0.798	YES
g4236	SignalP-4.1	SIGNAL	1	21	0.756	YES
g4251	SignalP-4.1	SIGNAL	1	28	0.819	YES
g4271	SignalP-4.1	SIGNAL	1	20	0.846	YES
g4277	SignalP-4.1	SIGNAL	1	22	0.95	YES
g4294	SignalP-4.1	SIGNAL	1	24	0.86	YES
g4311	SignalP-4.1	SIGNAL	1	21	0.817	YES
g4331	SignalP-4.1	SIGNAL	1	18	0.881	YES
g4335	SignalP-4.1	SIGNAL	1	24	0.837	YES
g4360	SignalP-4.1	SIGNAL	1	21	0.756	YES
g4381	SignalP-4.1	SIGNAL	1	23	0.695	YES
g4383	SignalP-4.1	SIGNAL	1	25	0.462	YES
g4392	SignalP-4.1	SIGNAL	1	21	0.577	YES
g4398	SignalP-4.1	SIGNAL	1	17	0.555	YES
g4406	SignalP-4.1	SIGNAL	1	13	0.493	YES
g4422	SignalP-4.1	SIGNAL	1	27	0.562	YES
g4423	SignalP-4.1	SIGNAL	1	18	0.559	YES
g4478	SignalP-4.1	SIGNAL	1	18	0.694	YES
g4496	SignalP-4.1	SIGNAL	1	35	0.75	YES
g4540	SignalP-4.1	SIGNAL	1	33	0.733	YES
g4553	SignalP-4.1	SIGNAL	1	29	0.562	YES
g4561	SignalP-4.1	SIGNAL	1	21	0.776	YES
g4565	SignalP-4.1	SIGNAL	1	25	0.845	YES
g4569	SignalP-4.1	SIGNAL	1	20	0.905	YES
g4571	SignalP-4.1	SIGNAL	1	24	0.792	YES
g4601	SignalP-4.1	SIGNAL	1	28	0.486	YES
g4617	SignalP-4.1	SIGNAL	1	22	0.793	YES
g4620	SignalP-4.1	SIGNAL	1	19	0.861	YES
g4623	SignalP-4.1	SIGNAL	1	30	0.918	YES
g4630	SignalP-4.1	SIGNAL	1	26	0.833	YES
g4634	SignalP-4.1	SIGNAL	1	21	0.765	YES
g4643	SignalP-4.1	SIGNAL	1	21	0.814	YES
g4648	SignalP-4.1	SIGNAL	1	21	0.814	YES
g4659	SignalP-4.1	SIGNAL	1	28	0.886	YES
g4662	SignalP-4.1	SIGNAL	1	19	0.765	YES
g4683	SignalP-4.1	SIGNAL	1	20	0.705	YES
g4686	SignalP-4.1	SIGNAL	1	22	0.824	YES
g4734	SignalP-4.1	SIGNAL	1	18	0.832	YES
g4754	SignalP-4.1	SIGNAL	1	21	0.597	YES
g4793	SignalP-4.1	SIGNAL	1	26	0.847	YES
g4810	SignalP-4.1	SIGNAL	1	21	0.492	YES
g4813	SignalP-4.1	SIGNAL	1	27	0.905	YES
g4816	SignalP-4.1	SIGNAL	1	29	0.938	YES
g4826	SignalP-4.1	SIGNAL	1	19	0.814	YES
g4827	SignalP-4.1	SIGNAL	1	22	0.871	YES
g4830	SignalP-4.1	SIGNAL	1	19	0.911	YES
g4831	SignalP-4.1	SIGNAL	1	19	0.856	YES
g4834	SignalP-4.1	SIGNAL	1	21	0.89	YES
g4835	SignalP-4.1	SIGNAL	1	19	0.875	YES
g4838	SignalP-4.1	SIGNAL	1	19	0.856	YES
g4840	SignalP-4.1	SIGNAL	1	21	0.894	YES
g4841	SignalP-4.1	SIGNAL	1	19	0.848	YES
g4873	SignalP-4.1	SIGNAL	1	23	0.689	YES
g4879	SignalP-4.1	SIGNAL	1	17	0.458	YES
g4900	SignalP-4.1	SIGNAL	1	18	0.795	YES
g4919	SignalP-4.1	SIGNAL	1	21	0.577	YES
g4942	SignalP-4.1	SIGNAL	1	22	0.76	YES
g4952	SignalP-4.1	SIGNAL	1	28	0.688	YES
g4976	SignalP-4.1	SIGNAL	1	27	0.913	YES
g4980	SignalP-4.1	SIGNAL	1	24	0.769	YES
g4994	SignalP-4.1	SIGNAL	1	29	0.879	YES
g5012	SignalP-4.1	SIGNAL	1	27	0.694	YES
g5019	SignalP-4.1	SIGNAL	1	16	0.656	YES
g5036	SignalP-4.1	SIGNAL	1	33	0.661	YES
g5054	SignalP-4.1	SIGNAL	1	19	0.509	YES
g5057	SignalP-4.1	SIGNAL	1	27	0.924	YES
g5059	SignalP-4.1	SIGNAL	1	31	0.84	YES
g5070	SignalP-4.1	SIGNAL	1	24	0.619	YES
g5073	SignalP-4.1	SIGNAL	1	23	0.743	YES
g5076	SignalP-4.1	SIGNAL	1	27	0.62	YES
g5077	SignalP-4.1	SIGNAL	1	27	0.689	YES
g5106	SignalP-4.1	SIGNAL	1	27	0.517	YES
g5121	SignalP-4.1	SIGNAL	1	18	0.708	YES
g5130	SignalP-4.1	SIGNAL	1	24	0.939	YES
g5132	SignalP-4.1	SIGNAL	1	34	0.829	YES
g5133	SignalP-4.1	SIGNAL	1	34	0.831	YES
g5134	SignalP-4.1	SIGNAL	1	23	0.801	YES
g5135	SignalP-4.1	SIGNAL	1	26	0.76	YES
g5137	SignalP-4.1	SIGNAL	1	17	0.89	YES
g5139	SignalP-4.1	SIGNAL	1	19	0.894	YES
g5140	SignalP-4.1	SIGNAL	1	19	0.885	YES
g5141	SignalP-4.1	SIGNAL	1	24	0.485	YES
g5142	SignalP-4.1	SIGNAL	1	19	0.882	YES
g5143	SignalP-4.1	SIGNAL	1	19	0.882	YES
g5146	SignalP-4.1	SIGNAL	1	19	0.882	YES
g5157	SignalP-4.1	SIGNAL	1	21	0.879	YES
g5222	SignalP-4.1	SIGNAL	1	25	0.716	YES
g5227	SignalP-4.1	SIGNAL	1	17	0.756	YES
g5234	SignalP-4.1	SIGNAL	1	24	0.48	YES
g5238	SignalP-4.1	SIGNAL	1	31	0.455	YES
g5245	SignalP-4.1	SIGNAL	1	30	0.567	YES
g5246	SignalP-4.1	SIGNAL	1	20	0.759	YES
g5257	SignalP-4.1	SIGNAL	1	26	0.785	YES
g5310	SignalP-4.1	SIGNAL	1	20	0.853	YES
g5316	SignalP-4.1	SIGNAL	1	19	0.777	YES
g5325	SignalP-4.1	SIGNAL	1	22	0.876	YES
g5326	SignalP-4.1	SIGNAL	1	33	0.887	YES
g5329	SignalP-4.1	SIGNAL	1	21	0.884	YES
g5338	SignalP-4.1	SIGNAL	1	19	0.651	YES
g5355	SignalP-4.1	SIGNAL	1	19	0.881	YES
g5377	SignalP-4.1	SIGNAL	1	19	0.498	YES
g5393	SignalP-4.1	SIGNAL	1	17	0.842	YES
g5399	SignalP-4.1	SIGNAL	1	24	0.874	YES
g5400	SignalP-4.1	SIGNAL	1	24	0.89	YES
g5444	SignalP-4.1	SIGNAL	1	17	0.634	YES
g5445	SignalP-4.1	SIGNAL	1	17	0.74	YES
g5448	SignalP-4.1	SIGNAL	1	22	0.739	YES
g5462	SignalP-4.1	SIGNAL	1	28	0.458	YES
g5463	SignalP-4.1	SIGNAL	1	20	0.761	YES
g5481	SignalP-4.1	SIGNAL	1	22	0.535	YES
g5501	SignalP-4.1	SIGNAL	1	22	0.848	YES
g5557	SignalP-4.1	SIGNAL	1	18	0.717	YES
g5591	SignalP-4.1	SIGNAL	1	20	0.769	YES
g5603	SignalP-4.1	SIGNAL	1	16	0.655	YES
g5613	SignalP-4.1	SIGNAL	1	23	0.775	YES
g5614	SignalP-4.1	SIGNAL	1	23	0.8	YES
g5624	SignalP-4.1	SIGNAL	1	18	0.677	YES
g5653	SignalP-4.1	SIGNAL	1	20	0.459	YES
g5654	SignalP-4.1	SIGNAL	1	23	0.725	YES
g5667	SignalP-4.1	SIGNAL	1	21	0.852	YES
g5699	SignalP-4.1	SIGNAL	1	25	0.827	YES
g5701	SignalP-4.1	SIGNAL	1	22	0.927	YES
g5702	SignalP-4.1	SIGNAL	1	24	0.837	YES
g5703	SignalP-4.1	SIGNAL	1	20	0.696	YES
g5704	SignalP-4.1	SIGNAL	1	21	0.907	YES
g5705	SignalP-4.1	SIGNAL	1	15	0.765	YES
g5707	SignalP-4.1	SIGNAL	1	25	0.827	YES
g5709	SignalP-4.1	SIGNAL	1	22	0.927	YES
g5710	SignalP-4.1	SIGNAL	1	24	0.837	YES
g5711	SignalP-4.1	SIGNAL	1	20	0.696	YES
g5712	SignalP-4.1	SIGNAL	1	21	0.907	YES
g5727	SignalP-4.1	SIGNAL	1	20	0.904	YES
g5728	SignalP-4.1	SIGNAL	1	23	0.897	YES
g5735	SignalP-4.1	SIGNAL	1	23	0.687	YES
g5742	SignalP-4.1	SIGNAL	1	27	0.87	YES
g5765	SignalP-4.1	SIGNAL	1	27	0.572	YES
g5770	SignalP-4.1	SIGNAL	1	19	0.765	YES
g5811	SignalP-4.1	SIGNAL	1	17	0.46	YES
g5814	SignalP-4.1	SIGNAL	1	19	0.781	YES
g5815	SignalP-4.1	SIGNAL	1	19	0.818	YES
g5817	SignalP-4.1	SIGNAL	1	18	0.84	YES
g5818	SignalP-4.1	SIGNAL	1	19	0.815	YES
g5819	SignalP-4.1	SIGNAL	1	19	0.804	YES
g5827	SignalP-4.1	SIGNAL	1	19	0.666	YES
g5867	SignalP-4.1	SIGNAL	1	17	0.863	YES
g5869	SignalP-4.1	SIGNAL	1	21	0.878	YES
g5888	SignalP-4.1	SIGNAL	1	17	0.515	YES
g5898	SignalP-4.1	SIGNAL	1	23	0.871	YES
g5900	SignalP-4.1	SIGNAL	1	16	0.554	YES
g5909	SignalP-4.1	SIGNAL	1	22	0.878	YES
g5919	SignalP-4.1	SIGNAL	1	27	0.821	YES
g5968	SignalP-4.1	SIGNAL	1	25	0.745	YES
g5983	SignalP-4.1	SIGNAL	1	20	0.721	YES
g6005	SignalP-4.1	SIGNAL	1	16	0.451	YES
g6026	SignalP-4.1	SIGNAL	1	27	0.925	YES
g6041	SignalP-4.1	SIGNAL	1	25	0.837	YES
g6044	SignalP-4.1	SIGNAL	1	19	0.801	YES
g6053	SignalP-4.1	SIGNAL	1	22	0.78	YES
g6056	SignalP-4.1	SIGNAL	1	20	0.887	YES
g6059	SignalP-4.1	SIGNAL	1	27	0.739	YES
g6062	SignalP-4.1	SIGNAL	1	22	0.92	YES
g6063	SignalP-4.1	SIGNAL	1	25	0.78	YES
g6073	SignalP-4.1	SIGNAL	1	26	0.675	YES
g6093	SignalP-4.1	SIGNAL	1	24	0.736	YES
g6146	SignalP-4.1	SIGNAL	1	26	0.647	YES
g6150	SignalP-4.1	SIGNAL	1	19	0.747	YES
g6152	SignalP-4.1	SIGNAL	1	25	0.863	YES
g6156	SignalP-4.1	SIGNAL	1	21	0.816	YES
g6171	SignalP-4.1	SIGNAL	1	16	0.823	YES
g6219	SignalP-4.1	SIGNAL	1	23	0.855	YES
g6220	SignalP-4.1	SIGNAL	1	24	0.752	YES
g6221	SignalP-4.1	SIGNAL	1	20	0.715	YES
g6232	SignalP-4.1	SIGNAL	1	22	0.687	YES
g6233	SignalP-4.1	SIGNAL	1	22	0.687	YES
g6239	SignalP-4.1	SIGNAL	1	28	0.457	YES
g6246	SignalP-4.1	SIGNAL	1	23	0.581	YES
g6264	SignalP-4.1	SIGNAL	1	27	0.893	YES
g6279	SignalP-4.1	SIGNAL	1	32	0.692	YES
g6293	SignalP-4.1	SIGNAL	1	18	0.865	YES
g6294	SignalP-4.1	SIGNAL	1	23	0.814	YES
g6305	SignalP-4.1	SIGNAL	1	19	0.886	YES
g6307	SignalP-4.1	SIGNAL	1	22	0.547	YES
g6310	SignalP-4.1	SIGNAL	1	30	0.567	YES
g6339	SignalP-4.1	SIGNAL	1	10	0.513	YES
g6350	SignalP-4.1	SIGNAL	1	19	0.504	YES
g6352	SignalP-4.1	SIGNAL	1	20	0.708	YES
g6365	SignalP-4.1	SIGNAL	1	26	0.594	YES
g6366	SignalP-4.1	SIGNAL	1	20	0.753	YES
g6384	SignalP-4.1	SIGNAL	1	18	0.612	YES
g6386	SignalP-4.1	SIGNAL	1	20	0.93	YES
g6388	SignalP-4.1	SIGNAL	1	23	0.787	YES
g6394	SignalP-4.1	SIGNAL	1	26	0.783	YES
g6443	SignalP-4.1	SIGNAL	1	18	0.641	YES
g6469	SignalP-4.1	SIGNAL	1	18	0.839	YES
g6486	SignalP-4.1	SIGNAL	1	18	0.81	YES
g6517	SignalP-4.1	SIGNAL	1	27	0.749	YES
g6518	SignalP-4.1	SIGNAL	1	20	0.691	YES
g6524	SignalP-4.1	SIGNAL	1	19	0.829	YES
g6535	SignalP-4.1	SIGNAL	1	18	0.625	YES
g6569	SignalP-4.1	SIGNAL	1	20	0.7	YES
g6570	SignalP-4.1	SIGNAL	1	20	0.697	YES
g6596	SignalP-4.1	SIGNAL	1	30	0.859	YES
g6598	SignalP-4.1	SIGNAL	1	24	0.837	YES
g6600	SignalP-4.1	SIGNAL	1	21	0.815	YES
g6603	SignalP-4.1	SIGNAL	1	21	0.849	YES
g6604	SignalP-4.1	SIGNAL	1	19	0.606	YES
g6640	SignalP-4.1	SIGNAL	1	22	0.841	YES
g6666	SignalP-4.1	SIGNAL	1	25	0.585	YES
g6672	SignalP-4.1	SIGNAL	1	20	0.788	YES
g6674	SignalP-4.1	SIGNAL	1	20	0.829	YES
g6679	SignalP-4.1	SIGNAL	1	22	0.832	YES
g6686	SignalP-4.1	SIGNAL	1	24	0.849	YES
g6693	SignalP-4.1	SIGNAL	1	19	0.847	YES
g6695	SignalP-4.1	SIGNAL	1	22	0.67	YES
g6696	SignalP-4.1	SIGNAL	1	20	0.726	YES
g6697	SignalP-4.1	SIGNAL	1	25	0.758	YES
g6698	SignalP-4.1	SIGNAL	1	20	0.792	YES
g6700	SignalP-4.1	SIGNAL	1	27	0.74	YES
g6701	SignalP-4.1	SIGNAL	1	22	0.836	YES
g6719	SignalP-4.1	SIGNAL	1	18	0.81	YES
g6727	SignalP-4.1	SIGNAL	1	19	0.81	YES
g6733	SignalP-4.1	SIGNAL	1	19	0.5	YES
g6734	SignalP-4.1	SIGNAL	1	31	0.79	YES
g6738	SignalP-4.1	SIGNAL	1	20	0.902	YES
g6739	SignalP-4.1	SIGNAL	1	19	0.5	YES
g6742	SignalP-4.1	SIGNAL	1	19	0.5	YES
g6743	SignalP-4.1	SIGNAL	1	18	0.907	YES
g6748	SignalP-4.1	SIGNAL	1	19	0.833	YES
g6755	SignalP-4.1	SIGNAL	1	20	0.773	YES
g6756	SignalP-4.1	SIGNAL	1	18	0.679	YES
g6766	SignalP-4.1	SIGNAL	1	27	0.762	YES
g6779	SignalP-4.1	SIGNAL	1	25	0.535	YES
g6788	SignalP-4.1	SIGNAL	1	22	0.462	YES
g6799	SignalP-4.1	SIGNAL	1	28	0.892	YES
g6815	SignalP-4.1	SIGNAL	1	22	0.898	YES
g6817	SignalP-4.1	SIGNAL	1	22	0.895	YES
g6819	SignalP-4.1	SIGNAL	1	28	0.771	YES
g6821	SignalP-4.1	SIGNAL	1	28	0.727	YES
g6822	SignalP-4.1	SIGNAL	1	28	0.728	YES
g6837	SignalP-4.1	SIGNAL	1	18	0.496	YES
g6853	SignalP-4.1	SIGNAL	1	18	0.7	YES
g6882	SignalP-4.1	SIGNAL	1	16	0.481	YES
g6883	SignalP-4.1	SIGNAL	1	23	0.865	YES
g6884	SignalP-4.1	SIGNAL	1	20	0.873	YES
g6885	SignalP-4.1	SIGNAL	1	20	0.811	YES
g6887	SignalP-4.1	SIGNAL	1	20	0.896	YES
g6892	SignalP-4.1	SIGNAL	1	22	0.84	YES
g6919	SignalP-4.1	SIGNAL	1	26	0.779	YES
g6933	SignalP-4.1	SIGNAL	1	19	0.91	YES
g6947	SignalP-4.1	SIGNAL	1	20	0.501	YES
g6959	SignalP-4.1	SIGNAL	1	18	0.482	YES
g6968	SignalP-4.1	SIGNAL	1	12	0.506	YES
g6970	SignalP-4.1	SIGNAL	1	23	0.853	YES
g7004	SignalP-4.1	SIGNAL	1	35	0.551	YES
g7008	SignalP-4.1	SIGNAL	1	20	0.701	YES
g7017	SignalP-4.1	SIGNAL	1	20	0.68	YES
g7024	SignalP-4.1	SIGNAL	1	24	0.916	YES
g7043	SignalP-4.1	SIGNAL	1	22	0.523	YES
g7050	SignalP-4.1	SIGNAL	1	27	0.816	YES
g7059	SignalP-4.1	SIGNAL	1	36	0.564	YES
g7062	SignalP-4.1	SIGNAL	1	29	0.829	YES
g7065	SignalP-4.1	SIGNAL	1	19	0.663	YES
g7078	SignalP-4.1	SIGNAL	1	18	0.754	YES
g7080	SignalP-4.1	SIGNAL	1	26	0.838	YES
g7081	SignalP-4.1	SIGNAL	1	23	0.534	YES
g7095	SignalP-4.1	SIGNAL	1	23	0.866	YES
g7100	SignalP-4.1	SIGNAL	1	27	0.84	YES
g7171	SignalP-4.1	SIGNAL	1	22	0.95	YES
g7174	SignalP-4.1	SIGNAL	1	20	0.729	YES
g7175	SignalP-4.1	SIGNAL	1	35	0.54	YES
g7188	SignalP-4.1	SIGNAL	1	22	0.789	YES
g7191	SignalP-4.1	SIGNAL	1	22	0.728	YES
g7204	SignalP-4.1	SIGNAL	1	22	0.796	YES
g7206	SignalP-4.1	SIGNAL	1	19	0.859	YES
g7207	SignalP-4.1	SIGNAL	1	20	0.891	YES
g7274	SignalP-4.1	SIGNAL	1	34	0.562	YES
g7305	SignalP-4.1	SIGNAL	1	22	0.844	YES
g7316	SignalP-4.1	SIGNAL	1	18	0.753	YES
g7324	SignalP-4.1	SIGNAL	1	20	0.844	YES
g7329	SignalP-4.1	SIGNAL	1	21	0.558	YES
g7352	SignalP-4.1	SIGNAL	1	17	0.716	YES
g7363	SignalP-4.1	SIGNAL	1	23	0.766	YES
g7364	SignalP-4.1	SIGNAL	1	19	0.641	YES
g7369	SignalP-4.1	SIGNAL	1	23	0.556	YES
g7414	SignalP-4.1	SIGNAL	1	20	0.658	YES
g7427	SignalP-4.1	SIGNAL	1	17	0.775	YES
g7430	SignalP-4.1	SIGNAL	1	20	0.842	YES
g7436	SignalP-4.1	SIGNAL	1	22	0.704	YES
g7456	SignalP-4.1	SIGNAL	1	28	0.87	YES
g7458	SignalP-4.1	SIGNAL	1	27	0.924	YES
g7459	SignalP-4.1	SIGNAL	1	22	0.88	YES
g7460	SignalP-4.1	SIGNAL	1	20	0.591	YES
g7506	SignalP-4.1	SIGNAL	1	20	0.708	YES
g7508	SignalP-4.1	SIGNAL	1	21	0.848	YES
g7552	SignalP-4.1	SIGNAL	1	20	0.842	YES
g7618	SignalP-4.1	SIGNAL	1	18	0.847	YES
g7659	SignalP-4.1	SIGNAL	1	35	0.59	YES
g7669	SignalP-4.1	SIGNAL	1	23	0.733	YES
g7680	SignalP-4.1	SIGNAL	1	44	0.777	YES
g7707	SignalP-4.1	SIGNAL	1	32	0.552	YES
g7720	SignalP-4.1	SIGNAL	1	19	0.783	YES
g7733	SignalP-4.1	SIGNAL	1	20	0.714	YES
g7772	SignalP-4.1	SIGNAL	1	17	0.532	YES
g7775	SignalP-4.1	SIGNAL	1	17	0.512	YES
g7791	SignalP-4.1	SIGNAL	1	18	0.581	YES
g7825	SignalP-4.1	SIGNAL	1	17	0.892	YES
g7826	SignalP-4.1	SIGNAL	1	31	0.899	YES
g7829	SignalP-4.1	SIGNAL	1	22	0.856	YES
g7830	SignalP-4.1	SIGNAL	1	30	0.833	YES
g7833	SignalP-4.1	SIGNAL	1	16	0.832	YES
g7860	SignalP-4.1	SIGNAL	1	21	0.89	YES
g7866	SignalP-4.1	SIGNAL	1	21	0.758	YES
g7871	SignalP-4.1	SIGNAL	1	16	0.847	YES
g7873	SignalP-4.1	SIGNAL	1	33	0.521	YES
g7894	SignalP-4.1	SIGNAL	1	27	0.828	YES
g7898	SignalP-4.1	SIGNAL	1	19	0.891	YES
g7912	SignalP-4.1	SIGNAL	1	18	0.697	YES
g7918	SignalP-4.1	SIGNAL	1	21	0.651	YES
g7920	SignalP-4.1	SIGNAL	1	20	0.853	YES
g7976	SignalP-4.1	SIGNAL	1	20	0.725	YES
g7977	SignalP-4.1	SIGNAL	1	23	0.656	YES
g7983	SignalP-4.1	SIGNAL	1	19	0.774	YES
g8021	SignalP-4.1	SIGNAL	1	19	0.723	YES
g8022	SignalP-4.1	SIGNAL	1	19	0.812	YES
g8023	SignalP-4.1	SIGNAL	1	19	0.849	YES
g8076	SignalP-4.1	SIGNAL	1	17	0.878	YES
g8079	SignalP-4.1	SIGNAL	1	31	0.802	YES
g8088	SignalP-4.1	SIGNAL	1	20	0.822	YES
g8091	SignalP-4.1	SIGNAL	1	23	0.546	YES
g8162	SignalP-4.1	SIGNAL	1	28	0.852	YES
g8165	SignalP-4.1	SIGNAL	1	18	0.817	YES
g8194	SignalP-4.1	SIGNAL	1	26	0.864	YES
g8200	SignalP-4.1	SIGNAL	1	23	0.723	YES
g8205	SignalP-4.1	SIGNAL	1	19	0.474	YES
g8212	SignalP-4.1	SIGNAL	1	17	0.765	YES
g8229	SignalP-4.1	SIGNAL	1	21	0.84	YES
g8259	SignalP-4.1	SIGNAL	1	18	0.861	YES
g8261	SignalP-4.1	SIGNAL	1	21	0.714	YES
g8271	SignalP-4.1	SIGNAL	1	17	0.535	YES
g8287	SignalP-4.1	SIGNAL	1	34	0.478	YES
g8294	SignalP-4.1	SIGNAL	1	11	0.504	YES
g8317	SignalP-4.1	SIGNAL	1	23	0.665	YES
g8383	SignalP-4.1	SIGNAL	1	22	0.786	YES
g8399	SignalP-4.1	SIGNAL	1	27	0.841	YES
g8411	SignalP-4.1	SIGNAL	1	27	0.824	YES
g8413	SignalP-4.1	SIGNAL	1	27	0.822	YES
g8414	SignalP-4.1	SIGNAL	1	21	0.651	YES
g8416	SignalP-4.1	SIGNAL	1	21	0.745	YES
g8437	SignalP-4.1	SIGNAL	1	22	0.911	YES
g8438	SignalP-4.1	SIGNAL	1	23	0.732	YES
g8439	SignalP-4.1	SIGNAL	1	19	0.844	YES
g8440	SignalP-4.1	SIGNAL	1	19	0.851	YES
g8441	SignalP-4.1	SIGNAL	1	19	0.811	YES
g8451	SignalP-4.1	SIGNAL	1	24	0.587	YES
g8463	SignalP-4.1	SIGNAL	1	22	0.825	YES
g8472	SignalP-4.1	SIGNAL	1	21	0.881	YES
g8481	SignalP-4.1	SIGNAL	1	20	0.887	YES
g8493	SignalP-4.1	SIGNAL	1	31	0.587	YES
g8520	SignalP-4.1	SIGNAL	1	17	0.47	YES
g8526	SignalP-4.1	SIGNAL	1	23	0.707	YES
g8528	SignalP-4.1	SIGNAL	1	23	0.79	YES
g8531	SignalP-4.1	SIGNAL	1	20	0.709	YES
g8574	SignalP-4.1	SIGNAL	1	20	0.897	YES
g8591	SignalP-4.1	SIGNAL	1	22	0.795	YES
g8613	SignalP-4.1	SIGNAL	1	22	0.455	YES
g8631	SignalP-4.1	SIGNAL	1	18	0.544	YES
g8633	SignalP-4.1	SIGNAL	1	22	0.86	YES
g8637	SignalP-4.1	SIGNAL	1	19	0.753	YES
g8638	SignalP-4.1	SIGNAL	1	20	0.827	YES
g8643	SignalP-4.1	SIGNAL	1	24	0.522	YES
g8706	SignalP-4.1	SIGNAL	1	22	0.722	YES
g8724	SignalP-4.1	SIGNAL	1	21	0.798	YES
g8725	SignalP-4.1	SIGNAL	1	24	0.943	YES
g8729	SignalP-4.1	SIGNAL	1	22	0.842	YES
g8749	SignalP-4.1	SIGNAL	1	23	0.836	YES
g8750	SignalP-4.1	SIGNAL	1	20	0.791	YES
g8752	SignalP-4.1	SIGNAL	1	20	0.828	YES
g8753	SignalP-4.1	SIGNAL	1	23	0.836	YES
g8755	SignalP-4.1	SIGNAL	1	20	0.806	YES
g8780	SignalP-4.1	SIGNAL	1	22	0.938	YES
g8798	SignalP-4.1	SIGNAL	1	17	0.718	YES
g8827	SignalP-4.1	SIGNAL	1	25	0.706	YES
g8873	SignalP-4.1	SIGNAL	1	19	0.51	YES
g8876	SignalP-4.1	SIGNAL	1	17	0.766	YES
g8889	SignalP-4.1	SIGNAL	1	23	0.501	YES
g8924	SignalP-4.1	SIGNAL	1	22	0.628	YES
g8954	SignalP-4.1	SIGNAL	1	20	0.462	YES
g9009	SignalP-4.1	SIGNAL	1	30	0.581	YES
g9012	SignalP-4.1	SIGNAL	1	19	0.561	YES
g9017	SignalP-4.1	SIGNAL	1	22	0.845	YES
g9018	SignalP-4.1	SIGNAL	1	22	0.786	YES
g9080	SignalP-4.1	SIGNAL	1	21	0.856	YES
g9085	SignalP-4.1	SIGNAL	1	19	0.862	YES
g9099	SignalP-4.1	SIGNAL	1	22	0.478	YES
g9101	SignalP-4.1	SIGNAL	1	17	0.555	YES
g9110	SignalP-4.1	SIGNAL	1	18	0.454	YES
g9126	SignalP-4.1	SIGNAL	1	27	0.502	YES
g9152	SignalP-4.1	SIGNAL	1	23	0.726	YES
g9201	SignalP-4.1	SIGNAL	1	24	0.505	YES
g9202	SignalP-4.1	SIGNAL	1	29	0.888	YES
